# Supplementary material for: Qsarna: An Online Tool for Smart Chemical Space Navigation in Drug Design
Source: J Chem Inf Model. 2025 Jul 30;65(15):7811–6. doi: 10.1021/acs.jcim.5c00720 (PMC12344758; doi:10.1021/acs.jcim.5c00720)
Supplement: Supplementary file 1 [file ci5c00720_si_001.xlsx]

## Sheet: Sheet1
				% inhibition						IC50 [nM]
				MAO-A			MAO-B			MAO-A	MAO-B
				concentration [uM]			concentration [uM]
	Smiles	Molport ID		100	10	1	100	10	1
1	CC(=O)Nc1ccc2C(=O)c3ccccc3-c2c1	MolPort-001-824-101	A1	97.77	93.71	80.53	27.68	0	0	600
2	Cc1cc(=O)oc2c(C)c(OCc3nnc(S)n3-c3ccc(Br)cc3)ccc12	MolPort-002-847-536	B1	84.1	17.66	0	104.52	30.33	11.89	31900	2320
3	CC(=O)NCC1CN(C(=O)O1)c1ccc(N2CCOCC2)c(F)c1	MolPort-002-744-025	C1	43.45	0	4.19	97.3	81	59		460
4	Fc1ccc(cn1)-c1ccc2c(c1)[nH]c1ccncc21	MolPort-044-831-708	D1	84.23	16.52	0	81.29	37.85	5.64	23560	11910
5	Cc1csc(N\N=C\c2cc(Cl)ccc2Cl)n1	MolPort-000-660-156	E1	46.7	24.3	10.8	39.55	0.34	3.45
6	Clc1cccc(COc2ccc3c4CCCc4c(=O)oc3c2)c1	MolPort-000-651-742	A2	0	0	4.35	98	98.41	91.32		9.76
7	Cc1cc(=O)oc2cc(OCC(=O)N\N=C\c3ccccc3)ccc12	MolPort-002-548-000	B2	0	0	0	0	0	0
8	Cc1c(-c2ccccc2)c(=O)oc2cc(OS(=O)(=O)c3ccc(Br)cc3)ccc12	MolPort-000-479-802	C2	25.56	5.32	1.21	27.3	0	0
9	Clc1ccc(NC(=O)C2=Cc3ccccc3OC2)cc1	MolPort-000-686-585	D2	0	0	0	91.22	51.71	0		10300
10	Clc1ccc(\C=N\c2ccc3[nH]ncc3c2)c(Cl)c1	MolPort-002-945-866	E2	7.8	26.1	7.2	84.44	32.49	0		32400
11	O=C(Cn1c2ccccc2oc1=O)Nc1nnc(SCc2ccccc2)s1	MolPort-001-610-534	A3	15.73	0	0	0	0	0
12	CCc1ccc(Nc2ncc3C(=O)CC(C)Cc3n2)cc1	MolPort-000-511-281	B3	0	0	0	96.41	83.7	39.99		66.1
13	COc1ccc(cc1)C1SCC(=O)N1NC(=O)COc1ccc2c(C)cc(=O)oc2c1	MolPort-002-546-020	C3	0	0	0	46.3	0	0
14	CC1CC(=O)c2cnc(Nc3nc(C)c4ccccc4n3)nc2C1	MolPort-000-510-622	D3	0	0	0	77.54	21	0
15	Clc1ccc(COc2ccc3ccc(=O)oc3c2)cc1	MolPort-001-825-221	E3	57.25	3.87	0	99.8	98.61	104.34		1.37
16	Oc1cc(O)c2c(c1)occ(-c1ccccc1)c2=O	MolPort-003-665-835	A4	0	0	0	87.32	39.84	0		2830
17	COc1ccc(C2=NN(C(C2)c2ccccc2)C(C)=O)c(O)c1	MolPort-000-773-355	B4	0	0	0	0	0	0
18	Cc1ccc(\C=N\Nc2nc3ccccc3nc2Cc2ccccc2)cc1	Molport-002-863-179	C4	0	0	0	0	0	0
19	Cc1nnc2c(Cc3ccccc3)nc3ccccc3n12	Molport-002-872-748	D4	0	0	0	0	0	0
